# Supplementary material for: Dialing the glenosphere eccentricity posteriorly to optimize range of motion in reverse shoulder arthroplasty
Source: JSES Int. 2024 Sep 18;9(1):181–7. doi: 10.1016/j.jseint.2024.09.003 (PMC11784468; doi:10.1016/j.jseint.2024.09.003)
Supplement: 20240807 paired_ttest_output [file mmc1.xlsx]

## Sheet: temp_out3
Group		Parameter	ROM 1	ROM 2	Comparison	ROM 1 mean (95% CI)	ROM 2 mean (95% CI)	Effect size calculated as difference	Effect size calculated as Cohen's d	P value
	Figure							Mean difference (95% CI)	Cohen's d (95% CI)
145	2	Extension	mean_30ant	mean_30post	mean_30ant - mean_30post	23.50 (15.70, 31.30)	35.20 (17.29, 53.11)	-11.70 (-22.50, -0.90)	-0.78 (-1.49, -0.06)	0.0366706
145	2	Extension	mean_30ant	mean_39	mean_30ant - mean_39	23.50 (15.70, 31.30)	31.50 (12.56, 50.44)	-8.00 (-20.09, 4.09)	-0.47 (-1.19, 0.24)	0.168595
145	2	Extension	mean_30ant	mean_50post	mean_30ant - mean_50post	23.50 (15.70, 31.30)	34.30 (15.99, 52.61)	-10.80 (-21.94, 0.34)	-0.69 (-1.41, 0.02)	0.0560128
145	2	Extension	mean_30ant	mean_neutral	mean_30ant - mean_neutral	23.50 (15.70, 31.30)	34.30 (16.26, 52.34)	-10.80 (-21.86, 0.26)	-0.70 (-1.41, 0.02)	0.0545484
145	2	Extension	mean_30post	mean_39	mean_30post - mean_39	35.20 (17.29, 53.11)	31.50 (12.56, 50.44)	3.70 (1.88, 5.52)	1.46 (0.74, 2.17)	0.00128128
145	2	Extension	mean_30post	mean_50post	mean_30post - mean_50post	35.20 (17.29, 53.11)	34.30 (15.99, 52.61)	0.90 (0.37, 1.43)	1.22 (0.50, 1.94)	0.0038639
145	2	Extension	mean_30post	mean_neutral	mean_30post - mean_neutral	35.20 (17.29, 53.11)	34.30 (16.26, 52.34)	0.90 (0.11, 1.69)	0.82 (0.10, 1.53)	0.0293995
145	2	Extension	mean_50ant	mean_30ant	mean_50ant - mean_30ant	19.90 (13.29, 26.51)	23.50 (15.70, 31.30)	-3.60 (-5.12, -2.08)	-1.70 (-2.41, -0.98)	0.000448475
145	2	Extension	mean_50ant	mean_30post	mean_50ant - mean_30post	19.90 (13.29, 26.51)	35.20 (17.29, 53.11)	-15.30 (-27.48, -3.12)	-0.90 (-1.61, -0.18)	0.0193345
145	2	Extension	mean_50ant	mean_39	mean_50ant - mean_39	19.90 (13.29, 26.51)	31.50 (12.56, 50.44)	-11.60 (-25.02, 1.82)	-0.62 (-1.33, 0.10)	0.0822956
145	2	Extension	mean_50ant	mean_50post	mean_50ant - mean_50post	19.90 (13.29, 26.51)	34.30 (15.99, 52.61)	-14.40 (-26.91, -1.89)	-0.82 (-1.54, -0.11)	0.0285983
145	2	Extension	mean_50ant	mean_neutral	mean_50ant - mean_neutral	19.90 (13.29, 26.51)	34.30 (16.26, 52.34)	-14.40 (-26.81, -1.99)	-0.83 (-1.55, -0.11)	0.0275844
145	2	Extension	mean_50post	mean_39	mean_50post - mean_39	34.30 (15.99, 52.61)	31.50 (12.56, 50.44)	2.80 (1.12, 4.48)	1.19 (0.48, 1.91)	0.00440484
145	2	Extension	mean_50post	mean_neutral	mean_50post - mean_neutral	34.30 (15.99, 52.61)	34.30 (16.26, 52.34)	0.00 (-0.89, 0.89)	0.00 (-0.72, 0.72)	1
145	2	Extension	mean_neutral	mean_39	mean_neutral - mean_39	34.30 (16.26, 52.34)	31.50 (12.56, 50.44)	2.80 (1.59, 4.01)	1.66 (0.94, 2.38)	0.000527697
145	2	External Rotation	mean_30ant	mean_30post	mean_30ant - mean_30post	32.90 (25.33, 40.47)	39.70 (31.95, 47.45)	-6.80 (-8.01, -5.59)	-4.03 (-4.75, -3.32)	4.58677e-07
145	2	External Rotation	mean_30ant	mean_39	mean_30ant - mean_39	32.90 (25.33, 40.47)	36.80 (25.38, 48.22)	-3.90 (-9.25, 1.45)	-0.52 (-1.24, 0.19)	0.133372
145	2	External Rotation	mean_30ant	mean_50post	mean_30ant - mean_50post	32.90 (25.33, 40.47)	39.30 (30.94, 47.66)	-6.40 (-7.67, -5.13)	-3.60 (-4.32, -2.89)	1.19655e-06
145	2	External Rotation	mean_30ant	mean_neutral	mean_30ant - mean_neutral	32.90 (25.33, 40.47)	37.50 (29.87, 45.13)	-4.60 (-5.44, -3.76)	-3.92 (-4.63, -3.20)	5.84976e-07
145	2	External Rotation	mean_30post	mean_39	mean_30post - mean_39	39.70 (31.95, 47.45)	36.80 (25.38, 48.22)	2.90 (-2.40, 8.20)	0.39 (-0.32, 1.11)	0.247501
145	2	External Rotation	mean_30post	mean_50post	mean_30post - mean_50post	39.70 (31.95, 47.45)	39.30 (30.94, 47.66)	0.40 (-0.37, 1.17)	0.37 (-0.34, 1.09)	0.269499
145	2	External Rotation	mean_30post	mean_neutral	mean_30post - mean_neutral	39.70 (31.95, 47.45)	37.50 (29.87, 45.13)	2.20 (1.75, 2.65)	3.48 (2.76, 4.19)	1.60993e-06
145	2	External Rotation	mean_50ant	mean_30ant	mean_50ant - mean_30ant	28.70 (21.06, 36.34)	32.90 (25.33, 40.47)	-4.20 (-5.31, -3.09)	-2.71 (-3.43, -2.00)	1.26818e-05
145	2	External Rotation	mean_50ant	mean_30post	mean_50ant - mean_30post	28.70 (21.06, 36.34)	39.70 (31.95, 47.45)	-11.00 (-13.16, -8.84)	-3.64 (-4.36, -2.93)	1.08607e-06
145	2	External Rotation	mean_50ant	mean_39	mean_50ant - mean_39	28.70 (21.06, 36.34)	36.80 (25.38, 48.22)	-8.10 (-13.82, -2.38)	-1.01 (-1.73, -0.30)	0.010747
145	2	External Rotation	mean_50ant	mean_50post	mean_50ant - mean_50post	28.70 (21.06, 36.34)	39.30 (30.94, 47.66)	-10.60 (-12.63, -8.57)	-3.74 (-4.45, -3.02)	8.76715e-07
145	2	External Rotation	mean_50ant	mean_neutral	mean_50ant - mean_neutral	28.70 (21.06, 36.34)	37.50 (29.87, 45.13)	-8.80 (-10.61, -6.99)	-3.48 (-4.19, -2.76)	1.60993e-06
145	2	External Rotation	mean_50post	mean_39	mean_50post - mean_39	39.30 (30.94, 47.66)	36.80 (25.38, 48.22)	2.50 (-2.44, 7.44)	0.36 (-0.35, 1.08)	0.281454
145	2	External Rotation	mean_50post	mean_neutral	mean_50post - mean_neutral	39.30 (30.94, 47.66)	37.50 (29.87, 45.13)	1.80 (0.99, 2.61)	1.59 (0.87, 2.30)	0.000725215
145	2	External Rotation	mean_neutral	mean_39	mean_neutral - mean_39	37.50 (29.87, 45.13)	36.80 (25.38, 48.22)	0.70 (-4.52, 5.92)	0.10 (-0.62, 0.81)	0.76872
145	2	Internal Rotation	mean_30ant	mean_30post	mean_30ant - mean_30post	89.90 (85.48, 94.32)	82.70 (77.94, 87.46)	7.20 (6.46, 7.94)	6.97 (6.26, 7.69)	3.84064e-09
145	2	Internal Rotation	mean_30ant	mean_39	mean_30ant - mean_39	89.90 (85.48, 94.32)	86.30 (80.16, 92.44)	3.60 (0.16, 7.04)	0.75 (0.03, 1.46)	0.0421996
145	2	Internal Rotation	mean_30ant	mean_50post	mean_30ant - mean_50post	89.90 (85.48, 94.32)	79.10 (74.35, 83.85)	10.80 (9.86, 11.74)	8.20 (7.49, 8.92)	9.06609e-10
145	2	Internal Rotation	mean_30ant	mean_neutral	mean_30ant - mean_neutral	89.90 (85.48, 94.32)	87.10 (82.62, 91.58)	2.80 (2.35, 3.25)	4.43 (3.71, 5.14)	2.05083e-07
145	2	Internal Rotation	mean_30post	mean_39	mean_30post - mean_39	82.70 (77.94, 87.46)	86.30 (80.16, 92.44)	-3.60 (-7.01, -0.19)	-0.76 (-1.47, -0.04)	0.040636
145	2	Internal Rotation	mean_30post	mean_50post	mean_30post - mean_50post	82.70 (77.94, 87.46)	79.10 (74.35, 83.85)	3.60 (3.23, 3.97)	6.97 (6.26, 7.69)	3.84064e-09
145	2	Internal Rotation	mean_30post	mean_neutral	mean_30post - mean_neutral	82.70 (77.94, 87.46)	87.10 (82.62, 91.58)	-4.40 (-4.90, -3.90)	-6.29 (-7.01, -5.58)	9.49095e-09
145	2	Internal Rotation	mean_50ant	mean_30ant	mean_50ant - mean_30ant	90.20 (85.65, 94.75)	89.90 (85.48, 94.32)	0.30 (-0.05, 0.65)	0.62 (-0.09, 1.34)	0.0811262
145	2	Internal Rotation	mean_50ant	mean_30post	mean_50ant - mean_30post	90.20 (85.65, 94.75)	82.70 (77.94, 87.46)	7.50 (6.80, 8.20)	7.72 (7.00, 8.43)	1.55942e-09
145	2	Internal Rotation	mean_50ant	mean_39	mean_50ant - mean_39	90.20 (85.65, 94.75)	86.30 (80.16, 92.44)	3.90 (0.39, 7.41)	0.79 (0.08, 1.51)	0.0331901
145	2	Internal Rotation	mean_50ant	mean_50post	mean_50ant - mean_50post	90.20 (85.65, 94.75)	79.10 (74.35, 83.85)	11.10 (10.18, 12.02)	8.63 (7.91, 9.34)	5.79232e-10
145	2	Internal Rotation	mean_50ant	mean_neutral	mean_50ant - mean_neutral	90.20 (85.65, 94.75)	87.10 (82.62, 91.58)	3.10 (2.57, 3.63)	4.20 (3.49, 4.92)	3.22122e-07
145	2	Internal Rotation	mean_50post	mean_39	mean_50post - mean_39	79.10 (74.35, 83.85)	86.30 (80.16, 92.44)	-7.20 (-10.77, -3.63)	-1.44 (-2.16, -0.73)	0.00135091
145	2	Internal Rotation	mean_50post	mean_neutral	mean_50post - mean_neutral	79.10 (74.35, 83.85)	87.10 (82.62, 91.58)	-8.00 (-8.75, -7.25)	-7.59 (-8.30, -6.87)	1.80893e-09
145	2	Internal Rotation	mean_neutral	mean_39	mean_neutral - mean_39	87.10 (82.62, 91.58)	86.30 (80.16, 92.44)	0.80 (-2.43, 4.03)	0.18 (-0.54, 0.89)	0.589071
145	3	EXT+IR	mean_30ant	mean_30post	mean_30ant - mean_30post	113.40 (102.72, 124.08)	117.90 (97.69, 138.11)	-4.50 (-15.64, 6.64)	-0.29 (-1.00, 0.43)	0.384851
145	3	EXT+IR	mean_30ant	mean_39	mean_30ant - mean_39	113.40 (102.72, 124.08)	117.80 (94.64, 140.96)	-4.40 (-19.12, 10.32)	-0.21 (-0.93, 0.50)	0.515792
145	3	EXT+IR	mean_30ant	mean_50post	mean_30ant - mean_50post	113.40 (102.72, 124.08)	113.40 (92.89, 133.91)	0.00 (-11.38, 11.38)	0.00 (-0.72, 0.72)	1
145	3	EXT+IR	mean_30ant	mean_neutral	mean_30ant - mean_neutral	113.40 (102.72, 124.08)	121.40 (101.28, 141.52)	-8.00 (-19.37, 3.37)	-0.50 (-1.22, 0.21)	0.145953
145	3	EXT+IR	mean_30post	mean_39	mean_30post - mean_39	117.90 (97.69, 138.11)	117.80 (94.64, 140.96)	0.10 (-4.57, 4.77)	0.02 (-0.70, 0.73)	0.962391
145	3	EXT+IR	mean_30post	mean_50post	mean_30post - mean_50post	117.90 (97.69, 138.11)	113.40 (92.89, 133.91)	4.50 (3.80, 5.20)	4.63 (3.92, 5.35)	1.39052e-07
145	3	EXT+IR	mean_30post	mean_neutral	mean_30post - mean_neutral	117.90 (97.69, 138.11)	121.40 (101.28, 141.52)	-3.50 (-4.63, -2.37)	-2.21 (-2.93, -1.50)	6.32474e-05
145	3	EXT+IR	mean_50ant	mean_30ant	mean_50ant - mean_30ant	110.10 (100.33, 119.87)	113.40 (102.72, 124.08)	-3.30 (-4.81, -1.79)	-1.56 (-2.28, -0.85)	0.000798037
145	3	EXT+IR	mean_50ant	mean_30post	mean_50ant - mean_30post	110.10 (100.33, 119.87)	117.90 (97.69, 138.11)	-7.80 (-20.25, 4.65)	-0.45 (-1.16, 0.27)	0.190049
145	3	EXT+IR	mean_50ant	mean_39	mean_50ant - mean_39	110.10 (100.33, 119.87)	117.80 (94.64, 140.96)	-7.70 (-23.69, 8.29)	-0.34 (-1.06, 0.37)	0.304178
145	3	EXT+IR	mean_50ant	mean_50post	mean_50ant - mean_50post	110.10 (100.33, 119.87)	113.40 (92.89, 133.91)	-3.30 (-15.96, 9.36)	-0.19 (-0.90, 0.53)	0.569875
145	3	EXT+IR	mean_50ant	mean_neutral	mean_50ant - mean_neutral	110.10 (100.33, 119.87)	121.40 (101.28, 141.52)	-11.30 (-23.94, 1.34)	-0.64 (-1.35, 0.08)	0.0739368
145	3	EXT+IR	mean_50post	mean_39	mean_50post - mean_39	113.40 (92.89, 133.91)	117.80 (94.64, 140.96)	-4.40 (-9.05, 0.25)	-0.68 (-1.39, 0.04)	0.0610017
145	3	EXT+IR	mean_50post	mean_neutral	mean_50post - mean_neutral	113.40 (92.89, 133.91)	121.40 (101.28, 141.52)	-8.00 (-9.47, -6.53)	-3.89 (-4.61, -3.18)	6.18697e-07
145	3	EXT+IR	mean_neutral	mean_39	mean_neutral - mean_39	121.40 (101.28, 141.52)	117.80 (94.64, 140.96)	3.60 (-0.46, 7.66)	0.63 (-0.08, 1.35)	0.076045
145	3	IR+ER	mean_30ant	mean_30post	mean_30ant - mean_30post	122.80 (112.36, 133.24)	122.40 (111.29, 133.51)	0.40 (-1.04, 1.84)	0.20 (-0.52, 0.91)	0.544999
145	3	IR+ER	mean_30ant	mean_39	mean_30ant - mean_39	122.80 (112.36, 133.24)	123.10 (106.46, 139.74)	-0.30 (-9.08, 8.48)	-0.02 (-0.74, 0.69)	0.940088
145	3	IR+ER	mean_30ant	mean_50post	mean_30ant - mean_50post	122.80 (112.36, 133.24)	118.40 (106.85, 129.95)	4.40 (2.74, 6.06)	1.90 (1.18, 2.61)	0.000202499
145	3	IR+ER	mean_30ant	mean_neutral	mean_30ant - mean_neutral	122.80 (112.36, 133.24)	124.60 (113.84, 135.36)	-1.80 (-2.80, -0.80)	-1.29 (-2.00, -0.57)	0.00279795
145	3	IR+ER	mean_30post	mean_39	mean_30post - mean_39	122.40 (111.29, 133.51)	123.10 (106.46, 139.74)	-0.70 (-9.35, 7.95)	-0.06 (-0.77, 0.66)	0.858814
145	3	IR+ER	mean_30post	mean_50post	mean_30post - mean_50post	122.40 (111.29, 133.51)	118.40 (106.85, 129.95)	4.00 (3.11, 4.89)	3.21 (2.49, 3.92)	3.18199e-06
145	3	IR+ER	mean_30post	mean_neutral	mean_30post - mean_neutral	122.40 (111.29, 133.51)	124.60 (113.84, 135.36)	-2.20 (-2.94, -1.46)	-2.13 (-2.85, -1.41)	8.49778e-05
145	3	IR+ER	mean_50ant	mean_30ant	mean_50ant - mean_30ant	118.90 (108.39, 129.41)	122.80 (112.36, 133.24)	-3.90 (-5.18, -2.62)	-2.18 (-2.89, -1.46)	7.20757e-05
145	3	IR+ER	mean_50ant	mean_30post	mean_50ant - mean_30post	118.90 (108.39, 129.41)	122.40 (111.29, 133.51)	-3.50 (-5.82, -1.18)	-1.08 (-1.80, -0.36)	0.00768061
145	3	IR+ER	mean_50ant	mean_39	mean_50ant - mean_39	118.90 (108.39, 129.41)	123.10 (106.46, 139.74)	-4.20 (-13.37, 4.97)	-0.33 (-1.04, 0.39)	0.3273
145	3	IR+ER	mean_50ant	mean_50post	mean_50ant - mean_50post	118.90 (108.39, 129.41)	118.40 (106.85, 129.95)	0.50 (-1.64, 2.64)	0.17 (-0.55, 0.88)	0.609815
145	3	IR+ER	mean_50ant	mean_neutral	mean_50ant - mean_neutral	118.90 (108.39, 129.41)	124.60 (113.84, 135.36)	-5.70 (-7.70, -3.70)	-2.04 (-2.76, -1.33)	0.000116963
145	3	IR+ER	mean_50post	mean_39	mean_50post - mean_39	118.40 (106.85, 129.95)	123.10 (106.46, 139.74)	-4.70 (-13.12, 3.72)	-0.40 (-1.11, 0.32)	0.238288
145	3	IR+ER	mean_50post	mean_neutral	mean_50post - mean_neutral	118.40 (106.85, 129.95)	124.60 (113.84, 135.36)	-6.20 (-7.36, -5.04)	-3.83 (-4.54, -3.11)	7.13599e-07
145	3	IR+ER	mean_neutral	mean_39	mean_neutral - mean_39	124.60 (113.84, 135.36)	123.10 (106.46, 139.74)	1.50 (-6.94, 9.94)	0.13 (-0.59, 0.84)	0.696999
145+3	4	Extension	mean_30ant	mean_30post	mean_30ant - mean_30post	39.30 (26.55, 52.05)	57.30 (39.96, 74.64)	-18.00 (-29.56, -6.44)	-1.11 (-1.83, -0.40)	0.00650447
145+3	4	Extension	mean_30ant	mean_39	mean_30ant - mean_39	39.30 (26.55, 52.05)	43.20 (28.09, 58.31)	-3.90 (-8.73, 0.93)	-0.58 (-1.29, 0.14)	0.101259
145+3	4	Extension	mean_30ant	mean_50post	mean_30ant - mean_50post	39.30 (26.55, 52.05)	57.00 (39.38, 74.62)	-17.70 (-29.44, -5.96)	-1.08 (-1.79, -0.36)	0.00774337
145+3	4	Extension	mean_30ant	mean_neutral	mean_30ant - mean_neutral	39.30 (26.55, 52.05)	47.10 (32.92, 61.28)	-7.80 (-12.43, -3.17)	-1.20 (-1.92, -0.49)	0.00416573
145+3	4	Extension	mean_30post	mean_39	mean_30post - mean_39	57.30 (39.96, 74.64)	43.20 (28.09, 58.31)	14.10 (2.90, 25.30)	0.90 (0.19, 1.62)	0.0191702
145+3	4	Extension	mean_30post	mean_50post	mean_30post - mean_50post	57.30 (39.96, 74.64)	57.00 (39.38, 74.62)	0.30 (-0.38, 0.98)	0.32 (-0.40, 1.03)	0.343436
145+3	4	Extension	mean_30post	mean_neutral	mean_30post - mean_neutral	57.30 (39.96, 74.64)	47.10 (32.92, 61.28)	10.20 (0.24, 20.16)	0.73 (0.02, 1.45)	0.045681
145+3	4	Extension	mean_50ant	mean_30ant	mean_50ant - mean_30ant	30.20 (23.65, 36.75)	39.30 (26.55, 52.05)	-9.10 (-16.87, -1.33)	-0.84 (-1.55, -0.12)	0.0264551
145+3	4	Extension	mean_50ant	mean_30post	mean_50ant - mean_30post	30.20 (23.65, 36.75)	57.30 (39.96, 74.64)	-27.10 (-39.95, -14.25)	-1.51 (-2.22, -0.79)	0.00101293
145+3	4	Extension	mean_50ant	mean_39	mean_50ant - mean_39	30.20 (23.65, 36.75)	43.20 (28.09, 58.31)	-13.00 (-22.36, -3.64)	-0.99 (-1.71, -0.28)	0.0118761
145+3	4	Extension	mean_50ant	mean_50post	mean_50ant - mean_50post	30.20 (23.65, 36.75)	57.00 (39.38, 74.62)	-26.80 (-39.88, -13.72)	-1.47 (-2.18, -0.75)	0.00122615
145+3	4	Extension	mean_50ant	mean_neutral	mean_50ant - mean_neutral	30.20 (23.65, 36.75)	47.10 (32.92, 61.28)	-16.90 (-25.20, -8.60)	-1.46 (-2.17, -0.74)	0.00128397
145+3	4	Extension	mean_50post	mean_39	mean_50post - mean_39	57.00 (39.38, 74.62)	43.20 (28.09, 58.31)	13.80 (2.46, 25.14)	0.87 (0.15, 1.59)	0.0224145
145+3	4	Extension	mean_50post	mean_neutral	mean_50post - mean_neutral	57.00 (39.38, 74.62)	47.10 (32.92, 61.28)	9.90 (-0.22, 20.02)	0.70 (-0.02, 1.42)	0.0541658
145+3	4	Extension	mean_neutral	mean_39	mean_neutral - mean_39	47.10 (32.92, 61.28)	43.20 (28.09, 58.31)	3.90 (2.04, 5.76)	1.50 (0.78, 2.21)	0.00105733
145+3	4	External Rotation	mean_30ant	mean_30post	mean_30ant - mean_30post	43.70 (37.97, 49.43)	50.90 (45.02, 56.78)	-7.20 (-8.36, -6.04)	-4.45 (-5.16, -3.73)	1.97593e-07
145+3	4	External Rotation	mean_30ant	mean_39	mean_30ant - mean_39	43.70 (37.97, 49.43)	46.30 (40.36, 52.24)	-2.60 (-3.87, -1.33)	-1.46 (-2.18, -0.75)	0.0012394
145+3	4	External Rotation	mean_30ant	mean_50post	mean_30ant - mean_50post	43.70 (37.97, 49.43)	51.20 (45.31, 57.09)	-7.50 (-8.82, -6.18)	-4.07 (-4.79, -3.36)	4.19497e-07
145+3	4	External Rotation	mean_30ant	mean_neutral	mean_30ant - mean_neutral	43.70 (37.97, 49.43)	48.70 (42.96, 54.44)	-5.00 (-6.39, -3.61)	-2.57 (-3.29, -1.86)	1.93621e-05
145+3	4	External Rotation	mean_30post	mean_39	mean_30post - mean_39	50.90 (45.02, 56.78)	46.30 (40.36, 52.24)	4.60 (4.23, 4.97)	8.91 (8.19, 9.62)	4.35382e-10
145+3	4	External Rotation	mean_30post	mean_50post	mean_30post - mean_50post	50.90 (45.02, 56.78)	51.20 (45.31, 57.09)	-0.30 (-0.65, 0.05)	-0.62 (-1.34, 0.09)	0.0811262
145+3	4	External Rotation	mean_30post	mean_neutral	mean_30post - mean_neutral	50.90 (45.02, 56.78)	48.70 (42.96, 54.44)	2.20 (1.75, 2.65)	3.48 (2.76, 4.19)	1.60993e-06
145+3	4	External Rotation	mean_50ant	mean_30ant	mean_50ant - mean_30ant	39.00 (33.53, 44.47)	43.70 (37.97, 49.43)	-4.70 (-6.67, -2.73)	-1.71 (-2.42, -0.99)	0.000431237
145+3	4	External Rotation	mean_50ant	mean_30post	mean_50ant - mean_30post	39.00 (33.53, 44.47)	50.90 (45.02, 56.78)	-11.90 (-14.37, -9.43)	-3.45 (-4.17, -2.74)	1.71353e-06
145+3	4	External Rotation	mean_50ant	mean_39	mean_50ant - mean_39	39.00 (33.53, 44.47)	46.30 (40.36, 52.24)	-7.30 (-9.80, -4.80)	-2.09 (-2.80, -1.37)	9.92641e-05
145+3	4	External Rotation	mean_50ant	mean_50post	mean_50ant - mean_50post	39.00 (33.53, 44.47)	51.20 (45.31, 57.09)	-12.20 (-14.72, -9.68)	-3.46 (-4.18, -2.75)	1.66536e-06
145+3	4	External Rotation	mean_50ant	mean_neutral	mean_50ant - mean_neutral	39.00 (33.53, 44.47)	48.70 (42.96, 54.44)	-9.70 (-12.40, -7.00)	-2.57 (-3.29, -1.86)	1.94457e-05
145+3	4	External Rotation	mean_50post	mean_39	mean_50post - mean_39	51.20 (45.31, 57.09)	46.30 (40.36, 52.24)	4.90 (4.67, 5.13)	15.50 (14.78, 16.21)	3.07935e-12
145+3	4	External Rotation	mean_50post	mean_neutral	mean_50post - mean_neutral	51.20 (45.31, 57.09)	48.70 (42.96, 54.44)	2.50 (2.12, 2.88)	4.74 (4.03, 5.46)	1.1281e-07
145+3	4	External Rotation	mean_neutral	mean_39	mean_neutral - mean_39	48.70 (42.96, 54.44)	46.30 (40.36, 52.24)	2.40 (2.03, 2.77)	4.65 (3.93, 5.36)	1.34673e-07
145+3	4	Internal Rotation	mean_30ant	mean_30post	mean_30ant - mean_30post	93.70 (89.94, 97.46)	86.60 (82.74, 90.46)	7.10 (6.39, 7.81)	7.14 (6.42, 7.86)	3.10894e-09
145+3	4	Internal Rotation	mean_30ant	mean_39	mean_30ant - mean_39	93.70 (89.94, 97.46)	88.90 (85.12, 92.68)	4.80 (4.50, 5.10)	11.38 (10.67, 12.10)	4.87363e-11
145+3	4	Internal Rotation	mean_30ant	mean_50post	mean_30ant - mean_50post	93.70 (89.94, 97.46)	82.70 (78.49, 86.91)	11.00 (9.74, 12.26)	6.24 (5.52, 6.95)	1.02756e-08
145+3	4	Internal Rotation	mean_30ant	mean_neutral	mean_30ant - mean_neutral	93.70 (89.94, 97.46)	91.00 (87.04, 94.96)	2.70 (2.35, 3.05)	5.59 (4.87, 6.30)	2.6917e-08
145+3	4	Internal Rotation	mean_30post	mean_39	mean_30post - mean_39	86.60 (82.74, 90.46)	88.90 (85.12, 92.68)	-2.30 (-2.98, -1.62)	-2.42 (-3.14, -1.71)	3.1048e-05
145+3	4	Internal Rotation	mean_30post	mean_50post	mean_30post - mean_50post	86.60 (82.74, 90.46)	82.70 (78.49, 86.91)	3.90 (3.19, 4.61)	3.92 (3.21, 4.64)	5.81274e-07
145+3	4	Internal Rotation	mean_30post	mean_neutral	mean_30post - mean_neutral	86.60 (82.74, 90.46)	91.00 (87.04, 94.96)	-4.40 (-5.00, -3.80)	-5.22 (-5.93, -4.50)	4.91722e-08
145+3	4	Internal Rotation	mean_50ant	mean_30ant	mean_50ant - mean_30ant	94.20 (90.59, 97.81)	93.70 (89.94, 97.46)	0.50 (0.12, 0.88)	0.95 (0.23, 1.66)	0.0149564
145+3	4	Internal Rotation	mean_50ant	mean_30post	mean_50ant - mean_30post	94.20 (90.59, 97.81)	86.60 (82.74, 90.46)	7.60 (7.00, 8.20)	9.01 (8.30, 9.73)	3.92363e-10
145+3	4	Internal Rotation	mean_50ant	mean_39	mean_50ant - mean_39	94.20 (90.59, 97.81)	88.90 (85.12, 92.68)	5.30 (4.95, 5.65)	10.97 (10.26, 11.69)	6.7772e-11
145+3	4	Internal Rotation	mean_50ant	mean_50post	mean_50ant - mean_50post	94.20 (90.59, 97.81)	82.70 (78.49, 86.91)	11.50 (10.42, 12.58)	7.62 (6.90, 8.34)	1.74606e-09
145+3	4	Internal Rotation	mean_50ant	mean_neutral	mean_50ant - mean_neutral	94.20 (90.59, 97.81)	91.00 (87.04, 94.96)	3.20 (2.75, 3.65)	5.06 (4.34, 5.78)	6.43263e-08
145+3	4	Internal Rotation	mean_50post	mean_39	mean_50post - mean_39	82.70 (78.49, 86.91)	88.90 (85.12, 92.68)	-6.20 (-7.41, -4.99)	-3.68 (-4.39, -2.96)	1.00864e-06
145+3	4	Internal Rotation	mean_50post	mean_neutral	mean_50post - mean_neutral	82.70 (78.49, 86.91)	91.00 (87.04, 94.96)	-8.30 (-9.42, -7.18)	-5.30 (-6.01, -4.58)	4.3125e-08
145+3	4	Internal Rotation	mean_neutral	mean_39	mean_neutral - mean_39	91.00 (87.04, 94.96)	88.90 (85.12, 92.68)	2.10 (1.87, 2.33)	6.64 (5.93, 7.36)	5.90199e-09
135	5A	Extension	mean_30post	mean_39	mean_30post - mean_39	69.30 (56.71, 81.89)	60.10 (44.71, 75.49)	9.20 (-0.30, 18.70)	0.69 (-0.02, 1.41)	0.0560802
135	5A	Extension	mean_30post	mean_neutral	mean_30post - mean_neutral	69.30 (56.71, 81.89)	62.20 (48.33, 76.07)	7.10 (-1.33, 15.53)	0.60 (-0.11, 1.32)	0.0892514
135	5A	Extension	mean_neutral	mean_39	mean_neutral - mean_39	62.20 (48.33, 76.07)	60.10 (44.71, 75.49)	2.10 (0.47, 3.73)	0.92 (0.20, 1.64)	0.0173375
135	5A	External Rotation	mean_30post	mean_39	mean_30post - mean_39	57.40 (51.34, 63.46)	53.30 (47.25, 59.35)	4.10 (3.39, 4.81)	4.12 (3.41, 4.84)	3.78693e-07
135	5A	External Rotation	mean_30post	mean_neutral	mean_30post - mean_neutral	57.40 (51.34, 63.46)	54.10 (48.03, 60.17)	3.30 (2.95, 3.65)	6.83 (6.12, 7.55)	4.59412e-09
135	5A	External Rotation	mean_neutral	mean_39	mean_neutral - mean_39	54.10 (48.03, 60.17)	53.30 (47.25, 59.35)	0.80 (0.35, 1.25)	1.26 (0.55, 1.98)	0.00311043
135	5A	Internal Rotation	mean_30post	mean_39	mean_30post - mean_39	88.40 (84.67, 92.13)	91.40 (87.88, 94.92)	-3.00 (-3.48, -2.52)	-4.50 (-5.22, -3.78)	1.78105e-07
135	5A	Internal Rotation	mean_30post	mean_neutral	mean_30post - mean_neutral	88.40 (84.67, 92.13)	92.30 (88.79, 95.81)	-3.90 (-4.31, -3.49)	-6.87 (-7.59, -6.16)	4.36947e-09
135	5A	Internal Rotation	mean_neutral	mean_39	mean_neutral - mean_39	92.30 (88.79, 95.81)	91.40 (87.88, 94.92)	0.90 (0.67, 1.13)	2.85 (2.13, 3.56)	8.53805e-06
135+3	5B	Extension	mean_30post	mean_39	mean_30post - mean_39	80.00 (no variation)	77.60 (72.17, 83.03)	2.40 (-3.03, 7.83)	0.32 (-0.40, 1.03)	0.343436
135+3	5B	Extension	mean_30post	mean_neutral	mean_30post - mean_neutral	80.00 (no variation )	78.00 (73.48, 82.52)	2.00 (-2.52, 6.52)	0.32 (-0.40, 1.03)	0.343436
135+3	5B	Extension	mean_neutral	mean_39	mean_neutral - mean_39	78.00 (73.48, 82.52)	77.60 (72.17, 83.03)	0.40 (-0.50, 1.30)	0.32 (-0.40, 1.03)	0.343436
135+3	5B	External Rotation	mean_30post	mean_39	mean_30post - mean_39	64.50 (59.74, 69.26)	60.50 (55.81, 65.19)	4.00 (3.52, 4.48)	6.00 (5.28, 6.72)	1.44421e-08
135+3	5B	External Rotation	mean_30post	mean_neutral	mean_30post - mean_neutral	64.50 (59.74, 69.26)	61.20 (56.42, 65.98)	3.30 (2.95, 3.65)	6.83 (6.12, 7.55)	4.59412e-09
135+3	5B	External Rotation	mean_neutral	mean_39	mean_neutral - mean_39	61.20 (56.42, 65.98)	60.50 (55.81, 65.19)	0.70 (0.35, 1.05)	1.45 (0.73, 2.16)	0.00132295
135+3	5B	Internal Rotation	mean_30post	mean_39	mean_30post - mean_39	90.60 (87.16, 94.04)	93.80 (90.68, 96.92)	-3.20 (-4.08, -2.32)	-2.60 (-3.32, -1.89)	1.76037e-05
135+3	5B	Internal Rotation	mean_30post	mean_neutral	mean_30post - mean_neutral	90.60 (87.16, 94.04)	94.70 (91.57, 97.83)	-4.10 (-4.81, -3.39)	-4.12 (-4.84, -3.41)	3.78693e-07
135+3	5B	Internal Rotation	mean_neutral	mean_39	mean_neutral - mean_39	94.70 (91.57, 97.83)	93.80 (90.68, 96.92)	0.90 (0.49, 1.31)	1.59 (0.87, 2.30)	0.000725215
145+3	no figure	EXT+IR	mean_30ant	mean_30post	mean_30ant - mean_30post	133.00 (119.00, 147.00)	143.90 (124.87, 162.93)	-10.90 (-22.81, 1.01)	-0.65 (-1.37, 0.06)	0.0682453
145+3	no figure	EXT+IR	mean_30ant	mean_39	mean_30ant - mean_39	133.00 (119.00, 147.00)	132.10 (115.62, 148.58)	0.90 (-3.92, 5.72)	0.13 (-0.58, 0.85)	0.682761
145+3	no figure	EXT+IR	mean_30ant	mean_50post	mean_30ant - mean_50post	133.00 (119.00, 147.00)	139.70 (120.09, 159.31)	-6.70 (-19.30, 5.90)	-0.38 (-1.10, 0.34)	0.259861
145+3	no figure	EXT+IR	mean_30ant	mean_neutral	mean_30ant - mean_neutral	133.00 (119.00, 147.00)	138.10 (122.35, 153.85)	-5.10 (-9.81, -0.39)	-0.77 (-1.49, -0.06)	0.0369296
145+3	no figure	EXT+IR	mean_30post	mean_39	mean_30post - mean_39	143.90 (124.87, 162.93)	132.10 (115.62, 148.58)	11.80 (0.25, 23.35)	0.73 (0.02, 1.45)	0.0462046
145+3	no figure	EXT+IR	mean_30post	mean_50post	mean_30post - mean_50post	143.90 (124.87, 162.93)	139.70 (120.09, 159.31)	4.20 (3.14, 5.26)	2.85 (2.13, 3.56)	8.53805e-06
145+3	no figure	EXT+IR	mean_30post	mean_neutral	mean_30post - mean_neutral	143.90 (124.87, 162.93)	138.10 (122.35, 153.85)	5.80 (-4.39, 15.99)	0.41 (-0.31, 1.12)	0.230178
145+3	no figure	EXT+IR	mean_50ant	mean_30ant	mean_50ant - mean_30ant	124.40 (116.00, 132.80)	133.00 (119.00, 147.00)	-8.60 (-16.51, -0.69)	-0.78 (-1.49, -0.06)	0.0361891
145+3	no figure	EXT+IR	mean_50ant	mean_30post	mean_50ant - mean_30post	124.40 (116.00, 132.80)	143.90 (124.87, 162.93)	-19.50 (-32.35, -6.65)	-1.09 (-1.80, -0.37)	0.00746377
145+3	no figure	EXT+IR	mean_50ant	mean_39	mean_50ant - mean_39	124.40 (116.00, 132.80)	132.10 (115.62, 148.58)	-7.70 (-17.18, 1.78)	-0.58 (-1.30, 0.13)	0.0992771
145+3	no figure	EXT+IR	mean_50ant	mean_50post	mean_50ant - mean_50post	124.40 (116.00, 132.80)	139.70 (120.09, 159.31)	-15.30 (-28.76, -1.84)	-0.81 (-1.53, -0.10)	0.0301545
145+3	no figure	EXT+IR	mean_50ant	mean_neutral	mean_50ant - mean_neutral	124.40 (116.00, 132.80)	138.10 (122.35, 153.85)	-13.70 (-22.13, -5.27)	-1.16 (-1.88, -0.45)	0.00510747
145+3	no figure	EXT+IR	mean_50post	mean_39	mean_50post - mean_39	139.70 (120.09, 159.31)	132.10 (115.62, 148.58)	7.60 (-4.60, 19.80)	0.45 (-0.27, 1.16)	0.192276
145+3	no figure	EXT+IR	mean_50post	mean_neutral	mean_50post - mean_neutral	139.70 (120.09, 159.31)	138.10 (122.35, 153.85)	1.60 (-9.24, 12.44)	0.11 (-0.61, 0.82)	0.746211
145+3	no figure	EXT+IR	mean_neutral	mean_39	mean_neutral - mean_39	138.10 (122.35, 153.85)	132.10 (115.62, 148.58)	6.00 (4.09, 7.91)	2.25 (1.53, 2.97)	5.5741e-05
145+3	no figure	IR+ER	mean_30ant	mean_30post	mean_30ant - mean_30post	137.40 (129.61, 145.19)	137.50 (129.63, 145.37)	-0.10 (-1.08, 0.88)	-0.07 (-0.79, 0.64)	0.822655
145+3	no figure	IR+ER	mean_30ant	mean_39	mean_30ant - mean_39	137.40 (129.61, 145.19)	135.20 (127.12, 143.28)	2.20 (0.95, 3.45)	1.26 (0.54, 1.97)	0.00324121
145+3	no figure	IR+ER	mean_30ant	mean_50post	mean_30ant - mean_50post	137.40 (129.61, 145.19)	133.90 (125.82, 141.98)	3.50 (2.14, 4.86)	1.84 (1.13, 2.56)	0.000251687
145+3	no figure	IR+ER	mean_30ant	mean_neutral	mean_30ant - mean_neutral	137.40 (129.61, 145.19)	139.70 (131.63, 147.77)	-2.30 (-3.65, -0.95)	-1.22 (-1.93, -0.50)	0.00389913
145+3	no figure	IR+ER	mean_30post	mean_39	mean_30post - mean_39	137.50 (129.63, 145.37)	135.20 (127.12, 143.28)	2.30 (1.47, 3.13)	1.98 (1.27, 2.70)	0.000145633
145+3	no figure	IR+ER	mean_30post	mean_50post	mean_30post - mean_50post	137.50 (129.63, 145.37)	133.90 (125.82, 141.98)	3.60 (3.10, 4.10)	5.15 (4.43, 5.86)	5.52412e-08
145+3	no figure	IR+ER	mean_30post	mean_neutral	mean_30post - mean_neutral	137.50 (129.63, 145.37)	139.70 (131.63, 147.77)	-2.20 (-3.08, -1.32)	-1.79 (-2.51, -1.07)	0.000309851
145+3	no figure	IR+ER	mean_50ant	mean_30ant	mean_50ant - mean_30ant	133.20 (126.01, 140.39)	137.40 (129.61, 145.19)	-4.20 (-6.19, -2.21)	-1.51 (-2.23, -0.79)	0.00100686
145+3	no figure	IR+ER	mean_50ant	mean_30post	mean_50ant - mean_30post	133.20 (126.01, 140.39)	137.50 (129.63, 145.37)	-4.30 (-6.49, -2.11)	-1.41 (-2.12, -0.69)	0.00160419
145+3	no figure	IR+ER	mean_50ant	mean_39	mean_50ant - mean_39	133.20 (126.01, 140.39)	135.20 (127.12, 143.28)	-2.00 (-4.52, 0.52)	-0.57 (-1.28, 0.15)	0.106591
145+3	no figure	IR+ER	mean_50ant	mean_50post	mean_50ant - mean_50post	133.20 (126.01, 140.39)	133.90 (125.82, 141.98)	-0.70 (-3.22, 1.82)	-0.20 (-0.91, 0.52)	0.546099
145+3	no figure	IR+ER	mean_50ant	mean_neutral	mean_50ant - mean_neutral	133.20 (126.01, 140.39)	139.70 (131.63, 147.77)	-6.50 (-9.20, -3.80)	-1.72 (-2.44, -1.00)	0.000411088
145+3	no figure	IR+ER	mean_50post	mean_39	mean_50post - mean_39	133.90 (125.82, 141.98)	135.20 (127.12, 143.28)	-1.30 (-2.42, -0.18)	-0.83 (-1.54, -0.11)	0.0276552
145+3	no figure	IR+ER	mean_50post	mean_neutral	mean_50post - mean_neutral	133.90 (125.82, 141.98)	139.70 (131.63, 147.77)	-5.80 (-6.91, -4.69)	-3.74 (-4.46, -3.03)	8.63686e-07
145+3	no figure	IR+ER	mean_neutral	mean_39	mean_neutral - mean_39	139.70 (131.63, 147.77)	135.20 (127.12, 143.28)	4.50 (4.12, 4.88)	8.54 (7.82, 9.25)	6.35032e-10
135	no figure	EXT+IR	mean_30post	mean_39	mean_30post - mean_39	157.70 (143.53, 171.87)	151.50 (134.68, 168.32)	6.20 (-3.28, 15.68)	0.47 (-0.25, 1.18)	0.173025
135	no figure	EXT+IR	mean_30post	mean_neutral	mean_30post - mean_neutral	157.70 (143.53, 171.87)	154.50 (139.19, 169.81)	3.20 (-5.18, 11.58)	0.27 (-0.44, 0.99)	0.410211
135	no figure	EXT+IR	mean_neutral	mean_39	mean_neutral - mean_39	154.50 (139.19, 169.81)	151.50 (134.68, 168.32)	3.00 (1.28, 4.72)	1.25 (0.53, 1.96)	0.00337122
135	no figure	IR+ER	mean_30post	mean_39	mean_30post - mean_39	145.80 (138.19, 153.41)	144.70 (137.27, 152.13)	1.10 (0.18, 2.02)	0.85 (0.14, 1.57)	0.0242557
135	no figure	IR+ER	mean_30post	mean_neutral	mean_30post - mean_neutral	145.80 (138.19, 153.41)	146.40 (139.10, 153.70)	-0.60 (-1.20, 0.00)	-0.71 (-1.43, 0.00)	0.0510033
135	no figure	IR+ER	mean_neutral	mean_39	mean_neutral - mean_39	146.40 (139.10, 153.70)	144.70 (137.27, 152.13)	1.70 (1.22, 2.18)	2.52 (1.80, 3.23)	2.29267e-05
135+3	no figure	EXT+IR	mean_30post	mean_39	mean_30post - mean_39	170.60 (167.16, 174.04)	171.40 (165.64, 177.16)	-0.80 (-6.35, 4.75)	-0.10 (-0.82, 0.61)	0.751792
135+3	no figure	EXT+IR	mean_30post	mean_neutral	mean_30post - mean_neutral	170.60 (167.16, 174.04)	172.70 (167.70, 177.70)	-2.10 (-6.70, 2.50)	-0.33 (-1.04, 0.39)	0.329149
135+3	no figure	EXT+IR	mean_neutral	mean_39	mean_neutral - mean_39	172.70 (167.70, 177.70)	171.40 (165.64, 177.16)	1.30 (0.29, 2.31)	0.92 (0.20, 1.63)	0.0176284
135+3	no figure	IR+ER	mean_30post	mean_39	mean_30post - mean_39	155.10 (149.44, 160.76)	154.30 (148.60, 160.00)	0.80 (-0.20, 1.80)	0.57 (-0.14, 1.29)	0.103888
135+3	no figure	IR+ER	mean_30post	mean_neutral	mean_30post - mean_neutral	155.10 (149.44, 160.76)	155.90 (150.27, 161.53)	-0.80 (-1.61, 0.01)	-0.70 (-1.42, 0.01)	0.0528394
135+3	no figure	IR+ER	mean_neutral	mean_39	mean_neutral - mean_39	155.90 (150.27, 161.53)	154.30 (148.60, 160.00)	1.60 (1.10, 2.10)	2.29 (1.57, 3.00)	4.888e-05
