# Supplementary material for: Dialing the glenosphere eccentricity posteriorly to optimize range of motion in reverse shoulder arthroplasty
Source: JSES Int. 2024 Sep 18;9(1):181–7. doi: 10.1016/j.jseint.2024.09.003 (PMC11784468; doi:10.1016/j.jseint.2024.09.003)
Supplement: 20240807_group_ttest_output [file mmc2.xlsx]

## Sheet: Sheet1
Group1	Group2	Mean 1 (95% CI)	Mean 2 (95% CI)	Difference (95% CI)	Cohen'd (95% CI)	P value
135	145	242.80 (218.49, 267.11)	178.90 (147.80, 210.00)	63.90 (27.24, 100.56)	1.64 (0.70, 2.58)	0.0019
135	145+3	242.80 (218.49, 267.11)	214.70 (190.34, 239.06)	28.10 (-3.86, 60.06)	0.83 (-0.11, 1.77)	0.081
135	135+3	242.80 (218.49, 267.11)	276.40 (265.57, 287.23)	-33.60 (-58.32, -8.88)	-1.28 (-2.22, -0.34)	0.014
135+3	145	276.40 (265.57, 287.23)	178.90 (147.80, 210.00)	97.50 (66.92, 128.08)	3.00 (2.06, 3.93)	<0.0001
135+3	145+3	276.40 (265.57, 287.23)	214.70 (190.34, 239.06)	61.70 (36.94, 86.46)	2.34 (1.40, 3.28)	0.00019
145	145+3	178.90 (147.80, 210.00)	214.70 (190.34, 239.06)	-35.80 (-72.49, 0.89)	-0.92 (-1.86, 0.02)	0.056

## Sheet: group_out
Variable	Class	Method	Variances	Mean	LowerCLMean	UpperCLMean	StdDev	LowerCLStdDev	UpperCLStdDev	UMPULowerCLStdDev	UMPUUpperCLStdDev	Comparison	Mean_CI	CohenD	CohenD_L	CohenD_U	CohenD_95CI
Value	135			242.8	218.49	267.11	33.983	23.3747	62.0397	22.6247	59.3247	135 vs 145	242.80 (218.49, 267.11)	7.14475	6.42939	7.86011	7.14 (6.43, 7.86)
Value	145			178.9	147.8	210	43.4753	29.9038	79.3689	28.9443	75.8955	135 vs 145	178.90 (147.80, 210.00)	4.11498	3.39963	4.83034	4.11 (3.40, 4.83)
Value	差 (1-2)	汇总	等于	63.9	27.2394	100.561	39.0189	29.4832	57.7021	28.9904	56.5018	135 vs 145	63.90 (27.24, 100.56)	1.63767	0.698108	2.57723	1.64 (0.70, 2.58)
Value	差 (1-2)	Satterthwaite	不等于	63.9	27.0856	100.714						135 vs 145	63.90 (27.09, 100.71)				. (., .)
Value	135			242.8	218.49	267.11	33.983	23.3747	62.0397	22.6247	59.3247	135 vs 145+3	242.80 (218.49, 267.11)	7.14475	6.42939	7.86011	7.14 (6.43, 7.86)
Value	145+3			214.7	190.343	239.057	34.0491	23.4202	62.1605	22.6687	59.4401	135 vs 145+3	214.70 (190.34, 239.06)	6.30559	5.59023	7.02095	6.31 (5.59, 7.02)
Value	差 (1-2)	汇总	等于	28.1	-3.86019	60.0602	34.0161	25.703	50.3038	25.2734	49.2574	135 vs 145+3	28.10 (-3.86, 60.06)	0.82608	-0.113481	1.76564	0.83 (-0.11, 1.77)
Value	差 (1-2)	Satterthwaite	不等于	28.1	-3.8602	60.0602						135 vs 145+3	28.10 (-3.86, 60.06)				. (., .)
Value	135			242.8	218.49	267.11	33.983	23.3747	62.0397	22.6247	59.3247	135 vs 135+3	242.80 (218.49, 267.11)	7.14475	6.42939	7.86011	7.14 (6.43, 7.86)
Value	135+3			276.4	265.571	287.229	15.1379	10.4124	27.6359	10.0783	26.4265	135 vs 135+3	276.40 (265.57, 287.23)	18.2588	17.5435	18.9742	18.26 (17.54, 18.97)
Value	差 (1-2)	汇总	等于	-33.6	-58.316	-8.88401	26.3059	19.8771	38.9018	19.5448	38.0926	135 vs 135+3	-33.60 (-58.32, -8.88)	-1.27728	-2.21684	-0.337719	-1.28 (-2.22, -0.34)
Value	差 (1-2)	Satterthwaite	不等于	-33.6	-59.1329	-8.06709						135 vs 135+3	-33.60 (-59.13, -8.07)				. (., .)
Value	135+3			276.4	265.571	287.229	15.1379	10.4124	27.6359	10.0783	26.4265	135+3 vs 145	276.40 (265.57, 287.23)	18.2588	17.5435	18.9742	18.26 (17.54, 18.97)
Value	145			178.9	147.8	210	43.4753	29.9038	79.3689	28.9443	75.8955	135+3 vs 145	178.90 (147.80, 210.00)	4.11498	3.39963	4.83034	4.11 (3.40, 4.83)
Value	差 (1-2)	汇总	等于	97.5	66.9155	128.085	32.5519	24.5966	48.1386	24.1855	47.1372	135+3 vs 145	97.50 (66.92, 128.08)	2.99521	2.05565	3.93478	3.00 (2.06, 3.93)
Value	差 (1-2)	Satterthwaite	不等于	97.5	65.5116	129.488						135+3 vs 145	97.50 (65.51, 129.49)				. (., .)
Value	135+3			276.4	265.571	287.229	15.1379	10.4124	27.6359	10.0783	26.4265	135+3 vs 145+3	276.40 (265.57, 287.23)	18.2588	17.5435	18.9742	18.26 (17.54, 18.97)
Value	145+3			214.7	190.343	239.057	34.0491	23.4202	62.1605	22.6687	59.4401	135+3 vs 145+3	214.70 (190.34, 239.06)	6.30559	5.59023	7.02095	6.31 (5.59, 7.02)
Value	差 (1-2)	汇总	等于	61.7	36.9439	86.4561	26.3486	19.9094	38.965	19.5766	38.1544	135+3 vs 145+3	61.70 (36.94, 86.46)	2.34168	1.40212	3.28124	2.34 (1.40, 3.28)
Value	差 (1-2)	Satterthwaite	不等于	61.7	36.1229	87.2771						135+3 vs 145+3	61.70 (36.12, 87.28)				. (., .)
Value	145			178.9	147.8	210	43.4753	29.9038	79.3689	28.9443	75.8955	145 vs 145+3	178.90 (147.80, 210.00)	4.11498	3.39963	4.83034	4.11 (3.40, 4.83)
Value	145+3			214.7	190.343	239.057	34.0491	23.4202	62.1605	22.6687	59.4401	145 vs 145+3	214.70 (190.34, 239.06)	6.30559	5.59023	7.02095	6.31 (5.59, 7.02)
Value	差 (1-2)	汇总	等于	-35.8	-72.4877	0.887684	39.0477	29.5049	57.7447	29.0118	56.5435	145 vs 145+3	-35.80 (-72.49, 0.89)	-0.916828	-1.85639	0.0227333	-0.92 (-1.86, 0.02)
Value	差 (1-2)	Satterthwaite	不等于	-35.8	-72.6393	1.03928						145 vs 145+3	-35.80 (-72.64, 1.04)				. (., .)
